# Supplementary material for: Evaluation of Suitable Internal Control Genes for RT-qPCR in Yak Mammary Tissue during the Lactation Cycle
Source: PLoS One. 2016 Jan 25;11(1):e0147705. doi: 10.1371/journal.pone.0147705 (PMC4726593; doi:10.1371/journal.pone.0147705)
Supplement: S1 File — (XLS) [file pone.0147705.s004.xls]

## Sheet: Sheet2
			HUGO Name	Contig	Base pair	BLAST	Score	Identity(%)	Accession
	1	1	ACTB	TGTTTTTTTTGTTTGTTTTATTTTGAAGGACAGCCATCATGGACCCCTTTTTTTGTCCCTCAACTTGAGATG TATGAAGGCTT	72	Bos mutus actin, beta (ACTB), mRNA	148	99	XM_005887322.1
	2	2	GAPDH	TACACTCACTCTTCTACCTTCGATGCTGGGGCTGGCATTGCCCTCAACGACCACTTTGTCAAGCTCATTTCC TGGTACGACAATGAATTTGGCTACAGCAAA	102	Bos taurus glyceraldehyde-3-phosphate dehydrogenase (GAPDH), mRNA	185	100	NM_001034034.2
	3	3	MTG1	CAGCAGAAAATTATACGACACTTAGAAAGAGAAGGCATAAA	41	Bos mutus mitochondrial ribosome-associated GTPase 1 (MTG1), mRNA	82	100	XM_005891439.1
	4	4	EIF6	GAGGGCTGGTACATCCCAAGACTTCAATTGAAGACCAGGATGAGCTGTCTTCTCT CCTTCAGGTCCCCCTTGTGGCGGGCACTGTGAACCGAGGCAGCGAG	101	Bos taurus eukaryotic translation initiation factor 6 (EIF6), transcript variant X1, mRNA	187	100	XM_005214503.2
	5	5	LRP10	CTGCTGGTGCCACTGGCTGAACCTGGGGTCTGGGTGGTCGAAGCGGAGGATGAGCCACTGCTGGCCTGAG TGACCTAGCTCCCTTGGGCATTCAGTTCACAGGGACAGCAACCCTAT	117	Bison bison bison low density lipoprotein receptor-related protein 10 (LRP10), mRNA	206	98	XM_010831408.1
	6	6	MRPL39	CTTCTGCTATGATGTTGTTTTGGATAAGAGACTTGATGAGTGGATGCAACAAAAGAGAACCACG AGCGTGTGCCGC	76	Bison bison bison mitochondrial ribosomal protein L39 (MRPL39), mRNA	108	98	XM_010838467.1
	7	7	RPS8	CGAGTTCTATCTGAGGAAGATCAAGGCCCGGAAAGGCAAATAAACCCTCTTCTCTCCTGTCTTAGCTCATCTAATAAAGGCGTTT	85	Bison bison bison ribosomal protein S8 (RPS8), mRNA	158	100	XM_010847817.1
	8	8	MRPS15	GCAGCTTATGAGCAAGGTCGTGGAAAACCCGAAGGACACCAGCTCCCTGGAGGCTCAAATTGTTGCCTTG TCTGTCAAGATCCGCAGTTACGAAGAACACATGCAGAAACATCGAAAGGACAAAGCCCACAAGCGCTATC TGCTGATGAGCA	152	Bison bison bison mitochondrial ribosomal protein S15 (MRPS15), mRNA	276	99	XM_010841155.1
	9	9	RPS23	AATGATGGTTGCTTGAATTTTATTGAGGAAAATGATGAAGTTCTGGTTGCTGG ATTTGGTCGCAAAGGTCATGCTGTTGGTGACATTCCTGGAGTCCGCTTTAAGGTTGTCAAAGTAGCCAAT GTCTCTCTTTTGGCTTTATACAAAGGCAAGAAGGAAAGACCAAGA	168	Bison bison bison ribosomal protein S23 (RPS23), mRNA	311	100	XM_010863373.1
	10	10	UXT	TGTGGCCCTTGGATATGGTTTTTTCCTGGAGTTAACACTGGCAGAAGCTCTCAAGTTCATTGATCGTAAGAG CAATCTCCTCACAGGAGCTCAGCGACAACC	102	Bos mutus ubiquitously-expressed, prefoldin-like chaperone (UXT), mRNA	182	99	XM_005899362.1
