# Supplementary material for: Evaluation of Suitable Internal Control Genes for RT-qPCR in Yak Mammary Tissue during the Lactation Cycle
Source: PLoS One. 2016 Jan 25;11(1):e0147705. doi: 10.1371/journal.pone.0147705 (PMC4726593; doi:10.1371/journal.pone.0147705)
Supplement: S2 File — (XLS) [file pone.0147705.s005.xls]

## Sheet: Sheet2
	ACTB	GAPDH	MTG1	EIF6	LRP10	MRPL39	RPS8	MRPS15	RPS23	UXT	ESR1	MYC	CSN1S1	Total RNA	Milk
GAPDH	0.876
MTG1	0.251	0.443
EIF6	0.78	0.867	0.675
LRP10	0.599	0.69	0.776	0.889
MRPL39	0.471	0.677	0.682	0.739	0.684
RPS8	0.561	0.696	0.483	0.712	0.61	0.848
MRPS15	0.528	0.736	0.705	0.872	0.84	0.89	0.812
RPS23	0.536	0.668	0.643	0.778	0.726	0.9	0.947	0.884
UXT	0.57	0.694	0.625	0.755	0.752	0.84	0.848	0.821	0.914
ESR1	0.52	0.62	0.66	0.73	0.858	0.603	0.488	0.699	0.56	0.559
MYC	0.822	0.717	0.355	0.78	0.622	0.539	0.651	0.586	0.636	0.553	0.525
CSN1S1	0.12	0.153	0.584	0.358	0.379	0.482	0.482	0.488	0.559	0.472	0.29	0.152
Total RNA	0.009	0.047	0.604	0.262	0.488	0.278	0.239	0.328	0.329	0.408	0.334	0.185	0.471
Milk	0.206	0.02	0.342	0.174	0.272	0.122	0.103	0.074	0.205	0.188	0.263	0.314	0.345	0.317
Total ICGs	0.76	0.866	0.72	0.962	0.917	0.844	0.817	0.92	0.88	0.874	0.77	0.752	0.43	0.348	0.221
		p<0.05
		p<0.01
